# Supplementary material for: QTL mapping identifies novel major loci for kernel row number-associated ear fasciation, ear prolificacy and tillering in maize (Zea mays L.)
Source: Front Plant Sci. 2023 Jan 10;13:1017983. doi: 10.3389/fpls.2022.1017983 (PMC9871824; doi:10.3389/fpls.2022.1017983)
Supplement: Supplementary file 1 [file DataSheet_1.zip]

Archive with 2 entries (2 files):
- Supplementary Material Figures.pdf
- Supplementary Material Tables.XLSX
