# Supplementary material for: QTL mapping identifies novel major loci for kernel row number-associated ear fasciation, ear prolificacy and tillering in maize (Zea mays L.)
Source: Front Plant Sci. 2023 Jan 10;13:1017983. doi: 10.3389/fpls.2022.1017983 (PMC9871824; doi:10.3389/fpls.2022.1017983)
Supplement: Supplementary file 1 [file DataSheet_1.zip › Supplementary Material Tables.XLSX]

## Sheet: Supp.Table 1
Trait	Test on un-transformed data			Test after square root transformation
	KS Statistics	P value		KS Statistics	P value
DIA	D = 0.1487	1.56e-09		D = 0.1518	5.99e-10
DIS	D = 0.0508	0.38505
FAS	D = 0.1035	0.00105		D = 0.0567	0.34658
KRN	D = 0.0638	0.09796
OVA	D = 0.0534	0.29928
PROL	D = 0.2770	2.69e-35		D = 0.2619	2.13e-31
TIL	D = 0.2037	1.6e-18		D = 0.1559	1.57e-10

## Sheet: Supp.Table 2
DIA	Df	Sum Sq	Mean Sq	F value	Pr(>F)
year	1	0.0680996	0.0680996	80.3996	2.32685e-17
population	1	0.00709354	0.00709354	8.37477	0.0040578
year:population	1	0.00137833	0.00137833	1.62729	0.202976
year:population:factor(RIL)	326	0.607187	0.00186254	2.19894	9.18e-13
Residuals	330	0.279515	0.000847014
DIS	Df	Sum Sq	Mean Sq	F value	Pr(>F)
year	1	147.441	147.441	158.996	5.04718e-30
population	1	150.943	150.943	162.773	1.40709e-30
year:population	1	0.336396	0.336396	0.36276	0.547391
year:population:factor(RIL)	326	564.129	1.73046	1.86608	1.05e-08
Residuals	330	306.017	0.927323
KRN	Df	Sum Sq	Mean Sq	F value	Pr(>F)
year	1	29.5258	29.5258	16.4802	6.14424e-05
population	1	371.474	371.474	207.344	8.13374e-37
year:population	1	3.82827	3.82827	2.1368	0.144753
year:population:factor(RIL)	326	1537.82	4.71725	2.633	3.79234e-18
Residuals	330	591.224	1.79159
OVA	Df	Sum Sq	Mean Sq	F value	Pr(>F)
year	1	5.50643	5.50643	6.39235	0.0119272
population	1	41.6436	41.6436	48.3435	1.92387e-11
year:population	1	4.37165	4.37165	5.07499	0.0249299
year:population:factor(RIL)	326	524.479	1.60883	1.86767	1.00472e-08
Residuals	330	284.265	0.861409
PROL	Df	Sum Sq	Mean Sq	F value	Pr(>F)
year	1	51.4857	51.4857	139.165	4.8893e-27
population	1	5.26465	5.26465	14.2303	0.000191675
year:population	1	7.75302	7.75302	20.9563	6.66449e-06
year:population:factor(RIL)	326	497.525	1.52615	4.12516	2.2642e-35
Residuals	330	122.087	0.369961
TIL	Df	Sum Sq	Mean Sq	F value	Pr(>F)
year	1	11.6244	11.6244	5.76713	0.0168813
population	1	2.44431	2.44431	1.21268	0.271604
year:population	1	1.72873	1.72873	0.857666	0.355069
year:population:factor(RIL)	326	1729.64	5.30563	2.63226	3.87343e-18
Residuals	330	665.155	2.01562

## Sheet: Supp.Table 3
Supplementary Table 3. Comparative QTL mapping results by JICIM and by Kruskal-Wallis (KW) for the non-normal distributed traits DIA, PROL and TIL
QTL by JICIM a					QTL by KW
Trait	QTL	source	Physical B73v4Gramene		Peak marker position	K b	P	Comments
DIA	qFas1.1	BL_M	1:4,727,090..5,522,697		5424092	9.574	***
PROL	qProl1	LL_18	1:6,272,408..7,074,707		28999552	5.022	**	Discrepancy of approx. 22 Mb
	qProl2	joint_M	2:187,831,696..191,179,806		191179806	18.468	***
	qProl4	LL_18	4:148,677,638..181,859,161		146568975	3.506	*	Low level of significance by KW
	qProl9	BL_M	9:28,670,077..74,515,763		76272498	13.130	***
TIL	qTil1	joint_M	1:85,069,032..94,479,235		84159498	15.326	***
	qTil2	joint_M	2:2,067,198..3,242,152		4139916	7.871	***
		BL_M	2:2,802,567..4,139,916		4139916	13.899	***
	qTil4	joint_M	4:30,890,749..37,691,500		34378475	6.988	***
	qTil9	joint_M	9:92,749,841..97,243,143		90366747	13.897	***
a = QTL information as provided in Table 2 main text for DIA, PROL and TIL
b = Kruskal-Wallis test statistic
DIA = ear diameters rate; PROL = ear prolificacy; TIL = tillering
* = 0.05 ≤ P < 0.1; ** = 0.01 ≤ P < 0.05; *** = P < 0.01

## Sheet: Supp.Table 4
Supplementary Table 4. Information of genetic maps of B73 x Lo1016 (BxL), Lo964 x Lo1016 (LxL) and joint population (JP). Maps were computed using QTL Icimapping.
Chr	B×L				L×L				JP
	Marker	Length	mean cM		Marker	Length	mean cM		Marker	Length	mean cM
1	195	329.18	1.69		164	286.48	1.75		199	260.9	1.31
2	186	224.46	1.21		141	281.82	2		100	209.82	2.1
3	81	166.34	2.05		13	133.72	10.29		6	114.03	19.01
4	155	229.12	1.48		93	292.55	4.76		99	217.82	2.2
5	128	176.48	1.38		107	187.03	1.75		120	177.9	1.48
6	107	150.96	1.41		86	181.76	2.11		80	142.91	1.79
7	84	109.41	1.3		116	324.77	2.8		104	100.91	0.97
8	100	168.64	1.69		93	232.69	2.5		112	157.31	1.4
9	75	143.68	1.92		32	248.49	7.77		24	147.28	6.14
10	80	121.25	1.52		34	132.43	3.9		26	75.68	2.91
Total	1191	1819.52	1.53		890	2504.45	2.81		885	1661	1.88

## Sheet: Supp.Table 5
Supplementary Table 5. Known genes involved in ear fasciation, ear prolificacy and tillering.
Candidate genes	Gene model in B73 v3	Gene model in B73 v4 Gramene	Genomic position in B73 v4	bin	Ref.
FASCIATION AND NUMBER OF KERNEL ROWS
fea3	GRAZM2G166524	Zm00001d040130	Chr3: 28,711,131..28,713,322)	3.04	Jackson, D and Hake, S (1999) The genetics of ear fasciation in maize. 73:2
fea2	GRMZM2G104925	Zm00001d051012	Chr4: 136,765,871..136,767,872)	4.05	Jackson, D and Hake, S (1999) The genetics of ear fasciation in maize. 73:2
cle7 - clavata3/esr-related7	GRMZM2G372364		Chr4: 7,570,324..7,571,104)	4.02	Tran et al. 2020 Genes, 11(3), 281; https://doi.org/10.3390/genes11030281
fcp1 (fon2-like cle protein1)	GRMZM2G165836	Zm00001d003320	Chr2: 40,126,366..40,127,328	2.04	Je, Byoung Il et al. 2020. Maize Genetics Conference Abstracts 62:P166
fea4 - fasciated ear4	GRMZM2G133331	Zm00001d037317	Chr6: 120,714,112..120,726,773	6.04	Allen, SM et al. 2013. Patent WO2013138544A1
td1 - thick tassel dwarf1	GRMZM2G300133	Zm00001d014793	Chr5: 63,456,839..63,460,120	5.03	Lunde, C; Hake, S. 2006. Maize Genetics Conference Abstracts. 48:P122
ct2 - compact plant2	GRMZM2G064732	Zm00001d027886	Chr1: 16,722,714..16,730,676	1.02	Bommert, P; Yin, P; Jackson, D. 2010. Maize Genetics Conference Abstracts. 52:P119
ub2 - unbranched2	GRMZM2G160917	Zm00001d031451	Chr1: 190,382,866..190,386,589	1.06	Chuck GS, Brown PJ, Meeley R, Hake S. Maize SBP-box transcription factors unbranched2 and unbranched3 affect yield traits by regulating the rate of lateral primordia initiation. Proceedings of the National Academy of Sciences. 2014 Dec 30;111(52):18775-80.
ub3 - unbranched3	GRMZM2G460544	Zm00001d052890	Chr4: 203,611,347..203,615,518	4.08	Chuck GS, Brown PJ, Meeley R, Hake S. Maize SBP-box transcription factors unbranched2 and unbranched3 affect yield traits by regulating the rate of lateral primordia initiation. Proceedings of the National Academy of Sciences. 2014 Dec 30;111(52):18775-80.
gif1 - growth-regulating-factor-interacting factor1	GRMZM2G180246	Zm00001d033905	Chr1: 278,134,999..278,138,569	1.01	Zhang, D, et al. 2018. Plant Cell. 0:doi: 10.1105/tpc.17.00791
dcl101 - dicer-like 101	GRMZM2G040762	Zm00001d027412	Chr1: 4,724,456..4,736,832	1	Thompson, BE et al. 2014. Plant Cell 26:4702-4717
cg1 - corngrass1	GRMZM2G022489		Chr3: 6,928,278..6,928,401	3.02	Abedon, B and Tracy, WF. 1995. MNL 69:97-98
crn1 - coryne1	GRMZM2G032132	Zm00001d042268	Chr3: 158,268,237..158,272,672	3.05	Je BI, Xu F, Wu QY, Liu L, Meeley R, Gallagher JP, Corcilius L, Payne RJ, Bartlett ME, Jackson D (2018) The CLAVATA receptor FASCIATED EAR2 responds to distinct CLE peptides by signaling through two downstream effectors. Elife 7: e35673
ra1 - ramosa1	GRMZM2G003927	Zm00001d020430	Chr7: 113,572,410..113,572,937	7.02	Vollbrecht, E and Martienssen, RA. 2000. Maize Genetics Conference Abstracts 42:P74
rel1 - ramosa1 enhancer locus1				1.07	https://www.maizegdb.org/data_center/locus/9020728
rel2 - ramosa1 enhancer locus2	GRMZM2G042992	Zm00001d024523	Chr10: 75,993,828..76,002,912	10.03	Gallavotti, A; et al. 2008. Maize Genetics Conference Abstracts. 50:T15
ZmGB1 - heterotrimeric G protein beta, gbp2 (GTP binding protein2)	GRMZM2G045314	Zm00001d033422	Chr1: 262,592,398..262,598,732	1.09	Wu et al 2020 The maize heterotrimeric G protein subunit controls shoot meristem development and immune responses. Proc. Natl. Acad. Sci. USA 2020, 117, 1799–1805
C2H2-type zinc finger transcription factor related to RAMOSA1 (RA1)	GRMZM2G361210	Zm00001d034642	Chr1: 298,700,432..298,700,869	1.11	Xu et al 2021 YES, metaclusters 9-10-11
ZmTMO5 Arabidopsis homolog controls periclinal cell divisions during vascular development	GRMZM2G043854	Zm00001d047878	Chr9: 144,091,969..144,094,962	9.06	Xu et al 2021 YES, metaclusters 9-10-12
yab9 - yabby9	GRMZM2G074543	Zm00001d013895	Chr5:24,089,489..24,093,556	5.03	Xu et al 2021 YES, metaclusters 9-10-12
Ra3 Ramosa3, trehalose-6-phosphate phosphatas	GRMZM2G014729	Zm00001d022193	Chr7: 172,484,959..172,489,194)	7.04	Satoh, N and Jackson, D. 2003. Developmental analysis of the ramosa3-fasciated ear 1 mutant. Maize Genetics Conference Abstracts 45:P104
Ra2 Ramosa2,	AC233943.1_FG002	Zm00001d039694	Chr3:12,158,280..12,159,065	3.02	Bortiri, E, et al. 2006. Plant Cell. 18:574-585
tassels replace upper ears1 (tru1) - Arabidopsis BLADE-ON-PETIOLE (BOP1) Ankyrin repeat	GRMZM2G039867	Zm00001d042111	Chr3: 151,328,862..151,332,856	3.05	Dong, Z. B. et al. Ideal crop plant architecture is mediated by tassels replace upper ears1, a BTB/POZ ankyrin repeat gene directly targeted by TEOSINTE BRANCHED1. Proc. Natl Acad. Sci. USA 114, E8656–E8664 (2017).
ts2 - tassel seed2	GRMZM2G455809	Zm00001d028806	Chr1:46,955,327..46,956,671	1.03	Irish, EE and Nelson, TM. 1993. Am J Bot 80:292-299
bif2 - barren inflorescence2	GRMZM2G171822	Zm00001d031068	Chr1:175,807,851..175,809,432	1.05	McSteen, P et al. 2007. Plant Physiol 144: 1000-1011
an1 - anther ear1	GRMZM2G081554	Zm00001d032961	Chr1:244,858,795..244,867,417	1.08	Zhou, LZ et al. 2017. Molecular Plant pp.doi: 10.1016/j.molp.2017.01.012
ts1 - tassel seed1	GRMZM2G104843	Zm00001d003533	Chr2:47,105,187..47,109,372	2.04	Hultquist, J; Dorweiler, JE. 2008. Planta. 229:99-113
D8 - dwarf plant8	GRMZM2G144744	Zm00001d033680	Chr1:270,918085..270,919,977	1.1	Sakai, S; Katsumi, M. 1994. Biosci Biotechnol Biochem 58:1340-1342
kn1 - knotted1	GRMZM2G017087	Zm00001d033859	Chr1:276,073,335..276,081,242	1.1	Hake, S and Freeling, M. 1986. Nature 320:621-623
ts6 - tasselseed6	GRMZM5G862109	Zm00001d034629	Chr1:298,422,859..298,427,050	1.11	Stephenson, E et al. 2019. PLoS One 14:e0203728
zfl1 - zea floricaula/leafy	GRMZM2G098813	Zm00001d026231	Chr10:141,561,862..141,564,767	10.06	Stephenson, E et al. 2019. PLoS One 14:e0203728
zfl2 - Zea floricaula leafy2	GRMZM2G180190	Zm00001d002449	Chr2:12,914,091..12,917,068	2.02	Yang, HL et al. 2021. Plant Physiol pp.doi: 10.1093/plphys/kiab557
ts4 - tasselseed4	GRMZM5G803935		Chr3:144,918,011..144,918,720	3.04	Xu, DY et al. 2017. Molecular Plant pp.doi: 10.1016/j.molp.2017.09.016
te1 - terminal ear1	GRMZM2G085113	Zm00001d042445	Chr3:167,821,561..167,825,000	3.05	Laureyns, R et al. 2021. Plant Physiol pp.doi:10.1093/plphys/kiab533
lg2 - liguleless2	GRMZM2G060216	Zm00001d042777	Chr3:179,387,727..179,396,447	3.06	Strable, J; Nelissen, H. 2021. Curr Opin Plant Biol 63:102038
ba1 - barren stalk1	GRMZM2G397518	Zm00001d042989	Chr3:186,014,629..186,015,264	3.06	Stroud, LK; McGinnis, K. 2017. Plant Direct. DOI: 10.1002/pld3.19
spi1 - sparse inflorescence1	GRMZM2G025222	Zm00001d044069	Chr3:218,287,295..218,289,461	3.08	Laureyns, R et al. 2021. Plant Physiol pp.doi:10.1093/plphys/kiab533
tga1 - teosinte glume architecture1	GRMZM2G101511	Zm00001d049822	Chr4:46,350,597..46,355,118	4.05	Kim, DE et al. 2022. J Plant Biol pp.doi: 10.1007/s12374-021-09342-1
tsh1- tassel sheath1	GRMZM2G325850	Zm00001d039113	Chr6:170,248,013..170,249,485	6.07	Zhou, Y et al. 2021. Plant Cell pp.doi: 10.1093/plcell/koab134
tsh4 - tassel sheath4	GRMZM2G307588	Zm00001d020941	Chr7:137,273,600..137,277,139	7.03	Stephenson, E et al. 2019. PLoS One 14:e0203728
dlf1 - delayed flowering1	GRMZM2G067921	Zm00001d022613	Chr7:181,089,568..181,090,715	7.06	Zhou, Y et al. 2021. Plant Cell pp.doi: 10.1093/plcell/koab134
bd1 - branched silkless1	GRMZM2G307119	Zm00001d022488	Chr7:178,605,958..178,606,905	7.04	Zhou, Y et al. 2021. Plant Cell pp.doi: 10.1093/plcell/koab134
EAR PROLIFICACY
baf1 - barren stalk fastigiate1	GRMZM2G072274	Zm00001d045427	Chr9:21,784,850..21,788,875	9.02	Gallavotti, A et al. 2011. Plant Cell 23:1756-1771
TILLERING
gt1 - grassy tillers1	GRMZM2G005624	Zm00001d028129	Chr1: 23,625,801..23,627,370	1.02	Laureyns, R et al. 2021. Plant Physiol pp.doi:10.1093/plphys/kiab533
teosinte branched1 (tb1)	AC233950.1_FG002	Zm00001d033673	Chr1:270,553,676..270,554,776	1.09	Doebley, J; Stec, A; Gustus, C. 1995. Genetics 141:333-346
tassels replace upper ears1 (tru1) - Arabidopsis BLADE-ON-PETIOLE (BOP1)	GRMZM2G039867	Zm00001d042111	Chr3:151,328,862..151,332,856	3.05	Dong, Z. B. et al. Ideal crop plant architecture is mediated by tassels replace upper ears1, a BTB/POZ ankyrin repeat gene directly targeted by TEOSINTE BRANCHED1. Proc. Natl Acad. Sci. USA 114, E8656–E8664 (2017).
tin1 - C2H2-zinc-finger transcription factor	GRMZM2G059088	Zm00001d018816	Chr7:6,104,753..6,105,325	7.01	Zhang X, Lin Z, Wang J, Liu H, Zhou L, Zhong S, Li Y, Zhu C, Liu J, Lin Z. The tin1 gene retains the function of promoting tillering in maize. Nature Communications. 2019 Dec 6;10(1):1-3.
RELK1 (tpl1 - topless-related1)	GRMZM2G316967	Zm00001d040279	Chr3: 35,510,649..35,520,277	3.04	Zhang X, Lin Z, Wang J, Liu H, Zhou L, Zhong S, Li Y, Zhu C, Liu J, Lin Z. The tin1 gene retains the function of promoting tillering in maize. Nature Communications. 2019 Dec 6;10(1):1-3.
RELK2	GRMZM2G030422	Zm00001d028481	Chr1:36,474,424..36,485,449	1.03	Zhang X, Lin Z, Wang J, Liu H, Zhou L, Zhong S, Li Y, Zhu C, Liu J, Lin Z. The tin1 gene retains the function of promoting tillering in maize. Nature Communications. 2019 Dec 6;10(1):1-3.
REL2- RAMOSA1 ENHANCER LOCUS2	GRMZM2G042992	Zm00001d024523	Chr10: 75,993,828..76,002,912	10.03	Zhang X, Lin Z, Wang J, Liu H, Zhou L, Zhong S, Li Y, Zhu C, Liu J, Lin Z. The tin1 gene retains the function of promoting tillering in maize. Nature Communications. 2019 Dec 6;10(1):1-3.

## Sheet: Supp.Table 6
Supplementary Table 6. Candidate genes at QTLs identified in this study.
QTL	Traits and QTL effect direction	Supporting interval	Gene	Gene model v4	Gene model v5	Position	Description
qFas1.1	Diameter rate, B×L, '+' fasciation by Lo1016	1:4,727,090..5,522,697	zag6 (agamous-like6)	Zm00001d027425	Zm00001eb001670	1:4,979,131..4,994,850	Encodes a MADS-box transcription factor homologous to SUPPRESSOR OF OVEREXPRESSION OF CONSTANS 1 that affects flowering time in Arabidopsis
			dcl101 (dicer-like 101)	Zm00001d027412	Zm00001eb001570	1:4,724,456..4,736,832	mutant plants have 'fuzzy tassel' and reduced stature.
			uce3 (ubiquitin conjugating enzyme3)	Zm00001d027427	Zm00001eb001680	1:5,095,291..5,099,640	is downstream of zagl1 (zag6); encodes an ubiquitin-conjugating enzyme with homology to Arabidopsis thaliana SUMO-conjugating enzyme 1 (AtSCE1; Wills et al, 2017)
qFas1.2	Ear Fasciation. B×L, '+' fasciation by Lo1016	1:16,049,788..18,019,336	ct2 - compact plant2	Zm00001d027886	Zm00001eb005840	1:16,722,714..16,730,676	semi-dwarf plant, 1/3 height; shortened internodes; club tassel, fasciated ear
			bgh1 (big grain1 homolog1)	Zm00001d027877	Zm00001eb005840	1:16,284,218..16,285,168	overexpression is associated with increased ear kernel row number and total ear kernel number and mass
qKRN7.1/qFas7	Fasciation, disorder, ovality, KRN. L×L and B×L, '+' fasciation and KRN by Lo1016	7:110,164,470..123,888,193	ra1(ramosa1)	Zm00001d020430	Zm00001eb312340	7:113,572,410..113,572,937	ear and tassel many-branched; tassel branches taper to tip
qKRN8	KRN. L×L,JP, '+' KRN by Lo1016	8:18,827,357..20,248,512	bif1 (barren inflorescence1)	Zm00001d008749	Zm00001eb336930	8:18,951,758..18,953,833	dominant Bif1 plants have ear and tassel with many fewer spikelets, bare rachis appendages
qTil2	Tiller. B×L, JP, '+' Tiller by B73	2:2,067,198..4,139,916	crr1 (cytokinin response regulator1)	Zm00001d001865	Zm00001eb066570	2:2,078,887..2,079,669	involved in nitrogen signal transduction
			arftf3 (ARF-transcription factor 3)	Zm00001d001879	Zm00001eb066640	2:2,248,003..2,257,574	Auxin response factor

## Sheet: Supp.Table 7
Supplementary Table 7. Information on QTLs for KRN and ear fasciation from literature.
Trait	QTL name	Original cross	Population type	Chr.	BIN	Genetic Pos	Left marker	Right marker	Left position	Right position	Peak position	Reference
KRN	MQTL_KRN_6			2	2.03	220.48	ole1	IDP296	22072283	29993501		Zhou et al. 2021
KRN	MQTL_KRN_7			2	2.05	345.11	umc1581	IDP8112	73594726	102943993		Zhou et al. 2021
KRN	MQTL_KRN_8			2	2.06	376.21	IDP735	umc1755	156821566	179457271		Zhou et al. 2021
KRN	MQTL_KRN_23			5	5.01	141.48	phyC2	umc1587	7382139	10404954		Zhou et al. 2021
KRN	MQTL_KRN_24			5	5.03	219.01	mbd109	mmp180	16891070	24173911		Zhou et al. 2021
KRN	MQTL_KRN_25			5	5.04	322.07	TIDP8860	pza00270	140717468	155133354		Zhou et al. 2021
KRN	MQTL_KRN_26			5	5.04	362.19	ppi1	IDP1648	171711252	173177267		Zhou et al. 2021
KRN	MQTL_KRN_27			5	5.04	387.08	aasr6	TIDP5775	175170821	176050924		Zhou et al. 2021
KRN	MQTL_KRN_28			5	5.04	392.06	pza02040	magi62442	176186882	177531199		Zhou et al. 2021
KRN	MQTL_KRN_29			5	5.05	408.87	TIDP9188	umc1155	179681601	184662295		Zhou et al. 2021
KRN	MQTL_KRN_34			8	8.05	360.74	TIDP4634	IDP7284	133392120	137533473		Zhou et al. 2021
CF	qCF1-F2	B73xYi16	F2	1	1.02	92.97	umc1568	umc1976	16037234	21883821		Mei et al. 2020
CF	qCF1-BB	B73xYi16	F2:3	1	1.02	90.63	umc1568	umc1976	16037234	21883821		Mei et al. 2020
CF	qCF1-HC	B73xYi16	F2:3	1	1.02	90.63	umc1568	umc1976	16037234	21883821		Mei et al. 2020
CF	qCF4c-F2	B73xYi16	F2	4	4.09-4.10	317.68	umc1573	umc1532	240523216	242207541		Mei et al. 2020
CF	qCF4a-F2	B73xYi16	F2	4	4.09	269.25	umc1940	umc1631	224941231	235760235		Mei et al. 2020
CF	qCF4-BB	B73xYi16	F2:3	4	4.09	269.83	umc1940	umc1631	224941231	235760235		Mei et al. 2020
CF	qCF4-HC	B73xYi16	F2:3	4	4.09	270.5	umc1940	umc1631	224941231	235760235		Mei et al. 2020
CF	qCF4b-F2	B73xYi16	F2	4	4.08	198.82	umc2401	umc1051	189872212	196014456		Mei et al. 2020
CF	qCF7-BB	B73xYi16	F2:3	7	7.02	93.87	umc2092	umc1881	118041132	130260847		Mei et al. 2020
CF	qCF7-HC	B73xYi16	F2:3	7	7.02	93.87	umc2092	umc1881	118041132	130260847		Mei et al. 2020
EF	qEF1-BB	B73xYi16	F2:3	1	1.02	70.45	umc1685	bnlg1178	10614579	14057843		Mei et al. 2020
EF	qEF3-HC	B73xYi16	F2:3	3	3.04	111	umc1087	umc1223	27840060	56948312		Mei et al. 2020
EF	qEF4-BB	B73xYi16	F2:3	4	4.09	267.8	umc1940	umc1631	224941231	235760235		Mei et al. 2020
EF	qEF4-HC	B73xYi16	F2:3	4	4.09	268.83	umc1940	umc1631	224941231	235760235		Mei et al. 2020
EF	qEF7-BB	B73xYi16	F2:3	7	7.03	119.63	bnlg339	umc1301	132218974	160923525		Mei et al. 2020
EF	qEF7-HC	B73xYi16	F2:3	7	7.02-7.03	97.87	umc1881	umc1713	130260847	133908130		Mei et al. 2020
KRN	qKRN1-F2	B73xYi16	F2	1	1.07	263.33	phi037	umc1147	231931416	228759565		Mei et al. 2020
KRN	qKRN1b-BB	B73xYi16	F2:3	1	1.06	216.89	umc1321	umc2560	166811332	195518367		Mei et al. 2020
KRN	qKRN1a-BB	B73xYi16	F2:3	1	1.02	85.63	umc1568	umc1976	16037234	21883821		Mei et al. 2020
KRN	qKRN7-HC	B73xYi16	F2:3	7	7.02	92.87	umc2092	umc1881	118041132	130260847		Mei et al. 2020
FAS	fa_c1	PB260 x PB266	F2:3	7	7.03-7.04	86.57	umc1134	E41-M60-0289	132947391	173807744		Mendes-Moreira et al. 2015
FAS	fa_c2	PB260 x PB266	F2:3	2	2.04	81.19	umc2030	E36-M50-0301	29562998	74065459		Mendes-Moreira et al. 2015
FAS	fa_m1	PB260 x PB266	F2:3	7	7.03-7.04	87.57	umc1134	E41-M60-0289	132947391	173807744		Mendes-Moreira et al. 2015
KRN	r2_m2	PB260 x PB266	F2:3	1	1.07	89.57	E36-M62-0063	umc1128	198885440	228464359		Mendes-Moreira et al. 2015
KRN	qkrn7	Ye478 x Dan340	F2:3	7	7.03	72.51	bnlg339	umc1865	132218974	152379941		Lu et al. 2010
EB	EB7.1		TeoNAM	7	7.02-7.03	64.8			103900000	132,700,000	121,500,000	Chen et al. 2019
KRN	KRN1.3		TeoNAM	1	1.11-1.12	165.7			298100000	299,600,000	298,500,000	Chen et al. 2019
KRN	KRN4.3		TeoNAM	4	4.1	145.6			241600000	244,800,000	243,500,000	Chen et al. 2019
KRN	KRN5.1		TeoNAM	5	5	12.7			2300000	2,900,000	2,400,000	Chen et al. 2019
KRN	KRN7.1		TeoNAM	7	7.02	58.6			21500000	123,700,000	95,200,000	Chen et al. 2019
KRN	KRN8.2		TeoNAM	8	8.07	106.8			169600000	173,400,000	171,300,000	Chen et al. 2019
ERN			NAM	1	1	33.1					16530728	Brown et al. 2011
ERN			NAM	1	1.02	43.2					26283010	Brown et al. 2011
ERN			NAM	1	1.04	69.1					54049352	Brown et al. 2011
ERN			NAM	1	1.07	116.5					204199175	Brown et al. 2011
ERN			NAM	1	1.09	157.6					262339688	Brown et al. 2011
ERN			NAM	1	1.11	198					294904517	Brown et al. 2011
ERN			NAM	2	2.01	47.7					17995662	Brown et al. 2011
ERN			NAM	2	2.04	70.9					48526009	Brown et al. 2011
ERN			NAM	2	2.08	115.3					206554810	Brown et al. 2011
ERN			NAM	2	2.09	141.3					226450732	Brown et al. 2011
ERN			NAM	3	3.05	74.3					161515805	Brown et al. 2011
ERN			NAM	3	3.07	111.2					203318354	Brown et al. 2011
ERN			NAM	3	3.09	131.4					216027870	Brown et al. 2011
ERN			NAM	4	4.01	12.2					3547577	Brown et al. 2011
ERN			NAM	4	4.05	55.2					49713730	Brown et al. 2011
ERN			NAM	4	4.08	107.9					204764641	Brown et al. 2011
ERN			NAM	4	4.11	126.9					241723585	Brown et al. 2011
ERN			NAM	5	5	25.4					6820446	Brown et al. 2011
ERN			NAM	5	5.01	64.4					65741898	Brown et al. 2011
ERN			NAM	5	5.04	79.7					167875726	Brown et al. 2011
ERN			NAM	5	5.08	138					211884392	Brown et al. 2011
ERN			NAM	6	6	10.7					77189686	Brown et al. 2011
ERN			NAM	6	6.06	70.4					154495275	Brown et al. 2011
ERN			NAM	7	7	45.8					22002484	Brown et al. 2011
ERN			NAM	7	7.01	61.4					121400796	Brown et al. 2011
ERN			NAM	7	7.01	71.2					131103742	Brown et al. 2011
ERN			NAM	7	7.04	114.6					162945464	Brown et al. 2011
ERN			NAM	8	8.02	42					18466260	Brown et al. 2011
ERN			NAM	8	8.07	103.7					165809693	Brown et al. 2011
ERN			NAM	9	9.01	0					3955834	Brown et al. 2011
ERN			NAM	9	9.03	45.9					73251636	Brown et al. 2011
ERN			NAM	9	9.05	74.2					136597896	Brown et al. 2011
ERN			NAM	9	9.06	87.9					142270917	Brown et al. 2011
ERN			NAM	10	10.03	36.2					45411991	Brown et al. 2011
ERN			NAM	10	10.05	52.2					129730798	Brown et al. 2011
ERN			NAM	10	10.05	64.5					137132509	Brown et al. 2011
KRN	qKRN1b	Zong3 x K67-20	BC2RIL	1	1.1	275.34-275.43	PZE-101226279	PZE-101226356	281249878	281336729	281249878	Liu et al. 2019
KRN	qKRN2a	Zong3 x K67-20	BC2RIL	2	2.01	31.04-39.27	SYN19564	PZE-102060571	32086898	40380450	32086898	Liu et al. 2019
KRN	qKRN2b	Zong3 x K67-20	BC2RIL	2	2.07-2.08	175.05-187.23	SYN33465	PZA02890.4	183364359	195895088	183364359	Liu et al. 2019
KRN	qKRN3.2a	Zong3 x K67-20	BC2RIL	3	3.05	136.13-138.06	PZE-103084544	PZE-103085749	140629342	142701212	140629342	Liu et al. 2019
KRN	qKRN3.3a	Zong3 x K67-20	BC2RIL	3	3.07	193.06-193.83	PZE-103138441	PZE-103139252	197777734	198592431	197777734	Liu et al. 2019
KRN	qKRN6.2c	Zong3 x K67-20	BC2RIL	6	6.01	34.29-57.64	PZE-106017625	PZE-106023672	43454942	60136153	43454942	Liu et al. 2019
KRN	qKRN7b	Zong3 x K67-20	BC2RIL	7	7.03	139.58-140.17	SYN35523	PZE-107090737	150084073	150667116	150084073	Liu et al. 2019
Trait acronym definitions
CF	Cob flatteness
EB	Ear branch number
EF	Ear flatteness
ERN	Ear row number
FAS	Ear fasciation
KRN	Kernel row number

## Sheet: Supp.Table 8
Supplementary Table 8. Information on QTL for prolificacy from literature.
Trait	QTL name	Original cross or population	population type	Chr.	BIN	Genetic Pos	Left marker	Right marker	Left position	Right position	Peak position	Ref.
PROL	prol1.1	W22 x CIMMYT accession 8759	BC2S3 RIL	1	1.02				22958575	23748575		Wills et al. 2013
PROL	prol1.2	W22 x CIMMYT accession 8759	BC2S3 RIL	1	1.06				181909234	182289234		Wills et al. 2013
PROL	prol1.3	W22 x CIMMYT accession 8759	BC2S3 RIL	1	1.06				184085035	204465035		Wills et al. 2013
PROL	prol2.1	W22 x CIMMYT accession 8759	BC2S3 RIL	2	2.04				46043276	64773276		Wills et al. 2013
PROL	prol3.1	W22 x CIMMYT accession 8759	BC2S3 RIL	3	3.07				198974389	200284389		Wills et al. 2013
PROL	prol4.1	W22 x CIMMYT accession 8759	BC2S3 RIL	4	4.06				161087836	169167836		Wills et al. 2013
PROL	prol4.2	W22 x CIMMYT accession 8759	BC2S3 RIL	4	4.08				200165542	204945542		Wills et al. 2013
PROL	prol5.1	W22 x CIMMYT accession 8759	BC2S3 RIL	5	5.04				143449564	148699564		Wills et al. 2013
PROL	Prol1	IG-1 x BR-106	F2:3	2	2.03	54.9	umc1845	bnlg0166	15447080	29201899		Sabadin et al. 2008
PROL	Prol2	IG-1 x BR-106	F2:3	7	7.04	122.2	dupssr13	umc1154	171259594	177583056		Sabadin et al. 2008
PROL	Prol3	IG-1 x BR-106	F2:3	8	8.05	78.7	bnlg1176	bnlg1607	125575872	166199031		Sabadin et al. 2008
PROL		A679 x S3	F3	1	1.09		phi055	phi055	254190642	271963644		DeLeon 2005
PROL		A679 x S3	F3	9	9.06		umc1366	umc1366	139128405	150999079		DeLeon 2005
PROL		A679 x S3	F3	6	6.01		bnlg426	bnlg426	8694567	87364434		DeLeon 2005
TILN	TILN3.2		TeoNAM	3	3.05	80.5			137600000	158,600,000	138,300,000	Chen et al. 2019
TILN	TILN5.1		TeoNAM	5	5.03-5.04	75.4			36000000	140,700,000	69,000,000	Chen et al. 2019
TILN	TILN10.1		TeoNAM	10	10.03	47.7			25300000	82,100,000	62,500,000	Chen et al. 2019
PROL	PROL1.1		TeoNAM	1	1.02	41.1			23600000	24700000	23600000	Chen et al. 2019
PROL	PROL2.1		TeoNAM	2	2.02	28.7			6000000	12000000	9100000	Chen et al. 2019
PROL	PROL3.1		TeoNAM	3	3.08-3.09	140.4			212600000	220600000	218500000	Chen et al. 2019
PROL	PROL5.1		TeoNAM	5	5.03	68			20200000	55200000	31700000	Chen et al. 2019
EN	qEN1	Zong3 x K67-20	BC2RIL	1	1.01	9.42-27.5	SYN14142	PZE-101040601	9488662	27588230	9488662	Liu et al. 2019
EN	qEN3.1a	Zong3 x K67-20	BC2RIL	3	3.03-3.04	125.45-129.49	PZE-103078226	SYN7602	129683521	133865336	129683521	Liu et al. 2019
EN	qEN3.2a	Zong3 x K67-20	BC2RIL	3	3.05	137.52-137.52	PZE-103085353	PZE-103085353	142154401	142154401	142154401	Liu et al. 2019
EN	qEN3.8a	Zong3 x K67-20	BC2RIL	3	3.06-3.07	186.79-192.56	PZE-103132640	PZE-103137887	191431510	197314312	191431510	Liu et al. 2019
EN	qEN5.3a	Zong3 x K67-20	BC2RIL	5	5.04	137.93-138.07	PZE-105094633	PZE-105094725	142021233	142160004	142021233	Liu et al. 2019
EN	qEN5.4a	Zong3 x K67-20	BC2RIL	5	5.05	179.62-183.68	SYN23388	PZE-105127547	184890420	189130768	184890420	Liu et al. 2019
EN	qEN8a	Zong3 x K67-20	BC2RIL	8	8.03	102.38-102.38	PZE-108058030	PZE-108058030	105776099	105776099	105776099	Liu et al. 2019
